# Supplementary material for: Elucidating the Mechanism of VVTT Infection Through Machine Learning and Transcriptome Analysis
Source: Int J Mol Sci. 2025 Jan 30;26(3):1203. doi: 10.3390/ijms26031203 (PMC11818747; doi:10.3390/ijms26031203)
Supplement: Supplementary file 1 [file ijms-26-01203-s001.zip]

Archive with 1 entries (1 files):
- ijms-3405357-supplementary.pdf
